# Supplementary material for: Analysis of mesenchymal stem cell proteomes in situ in the ischemic heart
Source: Theranostics. 2020 Sep 14;10(24):11324–38. doi: 10.7150/thno.47893 (PMC7532665; doi:10.7150/thno.47893)
Supplement: Supplementary file 2 — Supplementary table S1. [file thnov10p11324s2.xlsx]

## Sheet: Day1
Identified Proteins (1087)	Control Average	AMI Average
Alpha globin 1	33.39	73.982
Glyceraldehyde-3-phosphate dehydrogenase	17.704	37.816
Aldo-keto reductase family 1, member B3 (Aldose reductase)	13.034	6.954
Myosin-7B	12.142	0
ATP synthase subunit O, mitochondrial	8.892	19.036
Short-chain specific acyl-CoA dehydrogenase, mitochondrial	6.294	2.996
Plasminogen	5.152	32.938
Histone H1.0	3.91	0.13
Protein-glutamine gamma-glutamyltransferase 2	3.11	5.784
Alpha-1-antitrypsin 1-1	2.664	9.992
Cathepsin D	2.302	0.9
Mannose-6-phosphate isomerase	2.166	0.228
Alpha-1-antitrypsin 1-4	2.03	9.392
Kynurenine--oxoglutarate transaminase 3	1.65	0
Endonuclease G, mitochondrial	1.06	0.13
Malonyl-CoA-acyl carrier protein transacylase, mitochondrial	0.742	0
Fumarylacetoacetate hydrolase domain-containing protein 2A	0.738	0
Elongation factor Ts, mitochondrial	0.632	0
Beta-2-glycoprotein 1	0.316	6.354
Alpha-1-antitrypsin 1-5	0.28	8.436
Cofilin-1	0.14	2.048
Serpin H1	0.14	1.526
Gelsolin	0	7.294
HMW kininogen-II	0	5.264
Apolipoprotein E	0	3.184
Xin actin-binding repeat-containing protein 1	0	3.154
Complement factor H-related protein C	0	1.996
Zyxin	0	1.792
Heat shock 70 kDa protein 1B	0	1.604
Tropomyosin alpha-4 chain	0	1.55
Inter-alpha-trypsin inhibitor heavy chain H3	0	1.136
Serine/threonine-protein phosphatase 1 regulatory subunit 10	0	1.11
Protein-lysine 6-oxidase	0	1.094
Suprabasin	0	1.05
Endoplasmic reticulum resident protein 44	0	0.868
Low-density lipoprotein receptor-related protein 1B	0	0.856
Hydroxyacylglutathione hydrolase, mitochondrial	0	0.63

## Sheet: Day3
Identified Proteins (1087)	Control Average	AMI Average
Four and a half LIM domains 2	113.442	68.222
Actin-binding LIM protein 1	91.2717	53
Myh7 protein	82.3217	0
Myoglobin	67.33	38.366
Tropomyosin alpha-1 chain	54.6467	28.824
Long-chain specific acyl-CoA dehydrogenase, mitochondrial	44.4967	29.656
Creatine kinase M-type	38.88	22.938
Myosin, heavy polypeptide 8, skeletal muscle, perinatal	31.235	0
Electron transfer flavoprotein subunit alpha, mitochondrial	27.02	17.73
Beta-enolase	22.46	13.742
Cytochrome b-c1 complex subunit 6, mitochondrial	20.2167	10.38
Fibronectin	18.2117	68.536
Malate dehydrogenase, cytoplasmic	14.8433	8.262
Nebulin-related-anchoring protein	13.865	65.366
Ferritin light chain 1	9.38667	18.032
NADH dehydrogenase [ubiquinone] 1 beta subcomplex subunit 10	9.29667	2.648
Heterogeneous nuclear ribonucleoprotein L	9.01	13.574
Prelamin-A/C	8.92667	15.88
L-lactate dehydrogenase B chain	8.84667	3.26
Filamin-A	8.47333	37.876
MICOS complex subunit Mic19	7.90667	2.644
Carnitine O-palmitoyltransferase 2, mitochondrial	7.54167	3.604
Cathepsin B	6.97667	14.086
Thioredoxin domain-containing protein 5	6.31167	12.162
Protein disulfide-isomerase A6	6.14333	14.846
Selenoprotein P	5.98833	10.588
Calponin	5.96	2.214
Cornifin-A	5.32	24.296
Protein-glutamine gamma-glutamyltransferase 2	5.01833	9.006
Tubulin alpha-1C chain	4.985	13.692
Complement factor H	4.475	19.584
Dual-specificity tyrosine-phosphorylation-regulated kinase 1A	4.34333	11.322
Ubiquinone biosynthesis protein COQ7 homolog	4.24333	2.102
Granulins	4.04	12.762
Fibrinogen alpha chain	3.71	9.562
Cytochrome c oxidase subunit 6C	3.665	1.308
Transgelin-2	3.535	6.42
Probable E3 ubiquitin-protein ligase makorin-2	3.29333	1.39
Apolipoprotein A-I	3.16667	7.506
Thioredoxin domain-containing protein 17	3.02833	1.69
Persulfide dioxygenase ETHE1, mitochondrial	2.97333	0.492
Talin-1	2.895	12.266
Akap2 protein	2.88333	9.344
Protein S100-A9	2.85833	15.796
Stress-induced-phosphoprotein 1	2.72833	8.004
Non-POU domain-containing octamer-binding protein	2.57167	8.366
Centromere protein V	2.49	0
Serpin H1	2.12833	9.54
Myosin-9	2.10167	8.4
Leupaxin	2.09333	10.648
Dipeptidyl peptidase 1	1.83833	5.026
Plasminogen	1.74333	31.826
Tropomyosin alpha-4 chain	1.42667	4.07
Heat shock protein HSP 90-beta	1.325	6.926
Xin actin-binding repeat-containing protein 2	1.29333	8.9
Heterogeneous nuclear ribonucleoprotein U, isoform CRA_b	1.23667	5.026
Fibrinogen beta chain	1.22167	4.656
Glyoxylate reductase/hydroxypyruvate reductase	1.20833	0
Calreticulin	1.04	5.768
Alcohol dehydrogenase [NADP(+)]	1.03833	3.472
Periostin	0.986667	9.142
Destrin	0.97	2.638
Plakophilin 2	0.913333	0
Beta-taxilin	0.855	0
Epidermal growth factor receptor	0.846667	0
Annexin A1	0.843333	3.358
Murinoglobulin-1	0.741667	3.648
Clusterin	0.736667	4.384
Profilin	0.72	3.366
60S ribosomal protein L4	0.681667	3.672
Heterogeneous nuclear ribonucleoprotein M	0.625	2.334
15 kDa selenoprotein	0.621667	2.104
Serum amyloid A-1 protein	0.618333	2.666
Protein-lysine 6-oxidase	0.591667	4.874
Metaxin-2	0.555	0
EH domain-containing protein 4	0.548333	2.568
Far upstream element (FUSE) binding protein 1	0.501667	4.362
Capping protein (Actin filament), gelsolin-like	0.485	3.07
60S ribosomal protein L12	0.44	2.272
Heterogeneous nuclear ribonucleoprotein A1	0.43	1.594
Calponin-2	0.37	1.332
Calumenin	0.365	3.03
Cytoplasmic polyadenylation element-binding protein 4	0.365	2.928
Collagen alpha-1(XV) chain	0.36	1.998
Serine protease inhibitor A3K	0.255	2.472
Proteasome subunit alpha type-4	0.248333	1.79
Endoplasmin	0.246667	1.878
Splicing factor 1	0.245	2.22
PDZ and LIM domain protein 7	0.243333	9.414
Plastin-2	0.241667	5.294
Tes protein	0.235	4.476
Dihydropyrimidinase-related protein 3	0.185	3.174
Fibulin-2	0.128333	2.214
Lymphocyte-specific protein 1	0.125	2.036
Leucine-rich repeat-containing protein 59	0.125	1.484
Fibulin-1	0.118333	2.574
High mobility group protein B2	0.118333	2.016
Actin-related protein 2/3 complex subunit 3	0.118333	0.968
Coronin-1A	0.116667	3.54
ELAV-like protein 1	0.116667	2.026
Zinc finger C2HC domain-containing protein 1A	0.116667	1.888
Coronin-1C	0.116667	1.398
Transcription intermediary factor 1-beta	0.116667	1.272
Arpc1b protein	0.116667	1.178
Gelsolin	0	4.244
14-3-3 protein theta	0	3.058
Calponin-3	0	2.37
Myh11 protein	0	2.284
E3 ubiquitin-protein ligase Hakai	0	1.822
Zinc transporter ZIP6	0	1.818
Zinc finger E-box-binding homeobox 2	0	1.694
Peroxiredoxin-4	0	1.562
Vitronectin	0	1.524
Cytoskeleton-associated protein 4	0	1.52
Arginase-1	0	1.51
Coagulation factor XIII A chain	0	1.444
Apolipoprotein E	0	1.44
Stromal cell-derived factor 2-like protein 1	0	1.416
Sf3a2 protein	0	1.402
BUB3-interacting and GLEBS motif-containing protein ZNF207	0	1.276
Mamld1 protein	0	1.272
Cathepsin L1	0	1.27
SH3 domain-binding glutamic acid-rich-like protein	0	1.258
Myc-associated zinc finger protein	0	1.256
Serine/arginine repetitive matrix protein 2	0	1.226
Clathrin heavy chain 1	0	1.114
Small nuclear ribonucleoprotein D3	0	1.034
Myosin regulatory light polypeptide 9	0	1
Hsp90 co-chaperone Cdc37	0	0.974
Septin-10	0	0.968
Septin-2	0	0.88
NADH dehydrogenase [ubiquinone] 1 alpha subcomplex subunit 13	0	0.856
Transforming growth factor, beta induced	0	0.846
Lysozyme C-2	0	0.828
Fetuin-B	0	0.71
Microtubule-associated protein 1B	0	0.706
Inter-alpha-trypsin inhibitor heavy chain H1	0	0.696
Ribosome-binding protein 1	0	0.692

## Sheet: Day7
Identified Proteins (1087)	Control Average	AMI Average
Myomesin-1	36.936	24.29
Keratin, type II cytoskeletal 79	26.294	10.63
Keratin, type II cytoskeletal 1	22.124	14.036
60 kDa heat shock protein, mitochondrial	20.382	11.072
Isovaleryl-CoA dehydrogenase, mitochondrial	17.614	8.64
Malate dehydrogenase, cytoplasmic	16.068	9.336
Phosphoglycerate kinase 1	12.374	5.536
Prelamin-A/C	11.796	22.572
Fatty acid-binding protein, heart	11.632	6.002
Alpha-actinin-4	10.706	21.446
Cysteine and glycine-rich protein 2	10.482	17.474
Cytochrome c oxidase subunit 7A1, mitochondrial	9.504	3.04
Fibronectin	8.818	63.224
Cysteine-rich protein 1	8.544	12.9
Heterogeneous nuclear ribonucleoprotein L	6.886	11.096
Apolipoprotein O	6.38	3.856
Ubiquinone biosynthesis protein COQ7 homolog	5.546	1.606
Alpha actinin 1a	5.38	16.438
Mth938 domain-containing protein	5.246	1.506
Apoptosis-inducing factor 1, mitochondrial	5.152	1.462
Heterogeneous nuclear ribonucleoprotein A3	4.178	7.052
Thioredoxin domain-containing protein 5	4.006	8.492
Complement factor H	3.75	12.312
Transgelin-2	3.014	7.338
Protein-glutamine gamma-glutamyltransferase 2	2.822	5.846
Succinate-semialdehyde dehydrogenase, mitochondrial	2.536	0.632
Cytochrome c oxidase assembly factor 7	2.408	0.412
Histone deacetylase 4	1.938	5.526
Transketolase	1.904	6.684
Periostin	1.87	16.032
Cornifin-A	1.848	20.26
Thiosulfate sulfurtransferase/rhodanese-like domain-containing protein 3	1.824	0
Filamin-A	1.814	18.532
PDZ and LIM domain protein 7	1.68	4.49
Granulins	1.642	8.52
Cathepsin S	1.626	5.012
Alpha-2-macroglobulin receptor-associated protein	1.52	5.166
Heat shock protein beta-7	1.406	3.392
Synaptopodin 2-like protein	1.326	4.73
ATP synthase F(0) complex subunit B1, mitochondrial	1.158	0
Zinc transporter ZIP10	1.156	4.704
Myotilin	1.132	0
Aflatoxin B1 aldehyde reductase member 2	0.762	0
Talin-1	0.618	10.254
Protein-lysine 6-oxidase	0.618	6.706
Gelsolin	0.492	2.43
Ribosomal protein S23	0.462	2.2
Polyadenylate-binding protein 1	0.452	5.038
Actin-related protein 2/3 complex subunit 3	0.268	2.594
LIM domain-containing protein 2	0.23	3.31
Cofilin-1	0.23	3.22
Williams-Beuren syndrome chromosome region 1 homolog (Human), isoform CRA_b	0.23	2.374
Protein Col6a3	0.206	2.35
Fatty acid-binding protein, epidermal	0.206	1.558
Beta-tropomyosin	0	7.614
Plasminogen	0	7.596
Dihydropyrimidinase-related protein 3	0	4.41
Plastin-2	0	3.596
Fibulin-1	0	3.456
Non-POU domain-containing octamer-binding protein	0	3.43
Reticulocalbin-3	0	2.614
Myosin-9	0	2.372
Fibulin-2	0	2.194
Moesin	0	1.998
Caldesmon 1	0	1.92
Ornithine aminotransferase, mitochondrial	0	1.878
Clusterin	0	1.774
Copper transport protein ATOX1	0	1.708
E3 ubiquitin-protein ligase Arkadia	0	1.516
Protein Zfp384	0	1.512
Coronin-1C	0	1.506
Calcium-binding mitochondrial carrier protein Aralar2	0	1.46
Ig mu chain C region	0	1.376
Lysozyme C-2	0	1.356
Alpha-2-antiplasmin	0	1.33
Elastin	0	1.284
Latent-transforming growth factor beta-binding protein 4	0	1.258
Cathepsin Z	0	1.146
Transcriptional repressor CTCF	0	1.146
Rpl30 protein	0	1.09
60S ribosomal protein L7a	0	1.044
Ikbkg protein	0	1.02
Synaptopodin	0	0.82
60S acidic ribosomal protein P2	0	0.614
